# Supplementary material for: ﻿Different, but still the same: integrative taxonomy confirms a new species of Eresus Walckenaer, 1805 (Araneae, Eresidae) from the South Caucasus
Source: Zookeys. 2025 Aug 12;1249:1–13. doi: 10.3897/zookeys.1249.159081 (PMC12365673; doi:10.3897/zookeys.1249.159081)
Supplement: XML Treatment for Eresus [file zookeys.1249.159081-treatment1.xml]

<!DOCTYPE tp:taxon-treatment
  PUBLIC "-//TaxonX//DTD Taxonomic Treatment Publishing DTD v0 20100105//EN" "tax-treatment-NSO.dtd">
<tp:taxon-treatment xmlns:tp="http://www.plazi.org/taxpub"><tp:treatment-meta><kwd-group><label>Taxon classification</label><kwd>
                <named-content content-type="kingdom">Animalia</named-content>
              </kwd><kwd>
                <named-content content-type="order">Araneae</named-content>
              </kwd><kwd>
                <named-content content-type="family">Eresidae</named-content>
              </kwd></kwd-group><mixed-citation publication-type="journal"><person-group><name><surname>Zamani</surname><given-names>Alireza</given-names></name><name><surname>Seropian</surname><given-names>Armen</given-names></name><name><surname>Zarikian</surname><given-names>Noushig</given-names></name><name><surname>Bulbulashvili</surname><given-names>Natalia</given-names></name><name><surname>Szűts</surname><given-names>Tamás</given-names></name></person-group><article-title>﻿Different, but still the same: integrative taxonomy confirms a new species of <italic><tp:taxon-name><tp:taxon-name-part taxon-name-part-type="genus" reg="Eresus">Eresus</tp:taxon-name-part></tp:taxon-name></italic> Walckenaer, 1805 (<tp:taxon-name><tp:taxon-name-part taxon-name-part-type="order">Araneae</tp:taxon-name-part></tp:taxon-name>, <tp:taxon-name><tp:taxon-name-part taxon-name-part-type="family">Eresidae</tp:taxon-name-part></tp:taxon-name>) from the South Caucasus</article-title><source>Zookeys</source><day>12</day><month>08</month><year>2025</year><volume>1249</volume><fpage>1</fpage><lpage>13</lpage><pub-id pub-id-type="doi">10.3897/zookeys.1249.159081</pub-id></mixed-citation></tp:treatment-meta><tp:nomenclature><label>﻿Genus</label><tp:taxon-name>
              <object-id xmlns:xlink="http://www.w3.org/1999/xlink" content-type="arpha" xlink:type="simple">58B99E50-4BC3-5255-BC94-B52DF88431BE</object-id>
              <tp:taxon-name-part taxon-name-part-type="genus" reg="Eresus">Eresus</tp:taxon-name-part>
            </tp:taxon-name><tp:taxon-authority>Walckenaer, 1805</tp:taxon-authority></tp:nomenclature><tp:treatment-sec sec-type="type species" id="SECID0E4IAE"><title>Type species.</title><p><italic><tp:taxon-name><tp:taxon-name-part taxon-name-part-type="genus" reg="Aranea">Aranea</tp:taxon-name-part><tp:taxon-name-part taxon-name-part-type="species" reg="cinnaberina">cinnaberina</tp:taxon-name-part></tp:taxon-name></italic> Olivier, 1789; by subsequent designation (<xref ref-type="bibr" rid="B26">Thorell 1870</xref>: 200).</p></tp:treatment-sec><ref-list><ref id="B26"><mixed-citation xmlns:xlink="http://www.w3.org/1999/xlink" xlink:type="simple"><person-group><name name-style="western"><surname>Thorell</surname><given-names>T</given-names></name></person-group> (<year>1870</year>) On European spiders. Review of the European genera of spiders, preceded by some observations on zoological nomenclature [second part]. Nova Acta Regiae Societatis Scientiarum Upsaliensis (3) 7(II, 1): 109–242.</mixed-citation></ref></ref-list></tp:taxon-treatment>
