# Supplementary material for: ﻿Different, but still the same: integrative taxonomy confirms a new species of Eresus Walckenaer, 1805 (Araneae, Eresidae) from the South Caucasus
Source: Zookeys. 2025 Aug 12;1249:1–13. doi: 10.3897/zookeys.1249.159081 (PMC12365673; doi:10.3897/zookeys.1249.159081)
Supplement: XML Treatment for Eresus transcaucasicus [file zookeys.1249.159081-treatment2.xml]

<!DOCTYPE tp:taxon-treatment
  PUBLIC "-//TaxonX//DTD Taxonomic Treatment Publishing DTD v0 20100105//EN" "tax-treatment-NSO.dtd">
<tp:taxon-treatment xmlns:tp="http://www.plazi.org/taxpub"><tp:treatment-meta><kwd-group><label>Taxon classification</label><kwd>
                <named-content content-type="kingdom">Animalia</named-content>
              </kwd><kwd>
                <named-content content-type="order">Araneae</named-content>
              </kwd><kwd>
                <named-content content-type="family">Eresidae</named-content>
              </kwd></kwd-group><mixed-citation publication-type="journal"><person-group><name><surname>Zamani</surname><given-names>Alireza</given-names></name><name><surname>Seropian</surname><given-names>Armen</given-names></name><name><surname>Zarikian</surname><given-names>Noushig</given-names></name><name><surname>Bulbulashvili</surname><given-names>Natalia</given-names></name><name><surname>Szűts</surname><given-names>Tamás</given-names></name></person-group><article-title>﻿Different, but still the same: integrative taxonomy confirms a new species of <italic><tp:taxon-name><tp:taxon-name-part taxon-name-part-type="genus" reg="Eresus">Eresus</tp:taxon-name-part></tp:taxon-name></italic> Walckenaer, 1805 (<tp:taxon-name><tp:taxon-name-part taxon-name-part-type="order">Araneae</tp:taxon-name-part></tp:taxon-name>, <tp:taxon-name><tp:taxon-name-part taxon-name-part-type="family">Eresidae</tp:taxon-name-part></tp:taxon-name>) from the South Caucasus</article-title><source>Zookeys</source><day>12</day><month>08</month><year>2025</year><volume>1249</volume><fpage>1</fpage><lpage>13</lpage><pub-id pub-id-type="doi">10.3897/zookeys.1249.159081</pub-id></mixed-citation></tp:treatment-meta><tp:nomenclature><label>﻿</label><tp:taxon-name>
              <object-id xmlns:xlink="http://www.w3.org/1999/xlink" content-type="arpha" xlink:type="simple">88BAEDA8-82A9-5197-A63B-448DC044026E</object-id>
              <tp:taxon-name-part taxon-name-part-type="genus" reg="Eresus">Eresus</tp:taxon-name-part>
              <tp:taxon-name-part taxon-name-part-type="species" reg="transcaucasicus">transcaucasicus</tp:taxon-name-part>
              <object-id xmlns:xlink="http://www.w3.org/1999/xlink" content-type="zoobank" xlink:type="simple">https://zoobank.org/9613F024-904B-4F8E-9102-8EFCB62F4A76</object-id>
            </tp:taxon-name><tp:taxon-status xmlns:xlink="http://www.w3.org/1999/xlink" xlink:type="simple">sp. nov.</tp:taxon-status><xref ref-type="fig" rid="F1">Figs 1A–F</xref><xref ref-type="fig" rid="F2">, 2A–D</xref><xref ref-type="fig" rid="F3">, 3A–F</xref><xref ref-type="fig" rid="F4">, 4A–L</xref><tp:nomenclature-citation-list><tp:nomenclature-citation><tp:taxon-name>
                  <tp:taxon-name-part taxon-name-part-type="genus" reg="Eresus">Eresus</tp:taxon-name-part>
                  <tp:taxon-name-part taxon-name-part-type="species" reg="kollari">kollari</tp:taxon-name-part>
                </tp:taxon-name><comment>: Zarikian 2022: 759, fig. 1 (♂).</comment></tp:nomenclature-citation><tp:nomenclature-citation><tp:taxon-name>
                  <tp:taxon-name-part taxon-name-part-type="genus" reg="Eresus">Eresus</tp:taxon-name-part>
                </tp:taxon-name><comment>sp.: <xref ref-type="bibr" rid="B23">Seropian et al. 2023</xref>: 237, fig. S1 (♂).</comment></tp:nomenclature-citation></tp:nomenclature-citation-list></tp:nomenclature><tp:treatment-sec sec-type="type material" id="SECID0EGMAE"><title>Type material.</title><p><bold><italic>Holotype</italic></bold> • ♂ (<abbrev xmlns:xlink="http://www.w3.org/1999/xlink" content-type="institution" xlink:title="Zoological Museum of the University of Turku, Turku, Finland" id="ABBRID0ERMAE" xlink:type="simple">ZMUT</abbrev> 1017, SAJ366): Armenia: Aragatsotn Province: Ara Mountains, <named-content xmlns:xlink="http://www.w3.org/1999/xlink" content-type="dwc:verbatimCoordinates" xlink:type="simple"><named-content content-type="geo-json" specific-use="{&#34;type&#34;:&#34;Point&#34;,&#34;coordinates&#34;:[44.466667,40.383333]}" id="NCID0EZMAE" xlink:type="simple">40°23'N, 44°28'E</named-content></named-content>, 1770 m, 03.11.2022, leg. N. Zarikian. <bold><italic>Paratypes</italic></bold>: • 5♂ (<abbrev xmlns:xlink="http://www.w3.org/1999/xlink" content-type="institution" xlink:title="Zoological Museum of the University of Turku, Turku, Finland" id="ABBRID0EBNAE" xlink:type="simple">ZMUT</abbrev> 1018, <named-content xmlns:xlink="http://www.w3.org/1999/xlink" content-type="dwc:institutional_code" xlink:title="Hungarian Natural History Museum, Budapest, Hungary" xlink:href="http://grbio.org/institution/hungarian-natural-history-museum-termeszettudomanyi-muzeum" xlink:type="simple">HNHM</named-content> 11678, <named-content xmlns:xlink="http://www.w3.org/1999/xlink" content-type="dwc:institutional_code" xlink:title="Hungarian Natural History Museum, Budapest, Hungary" xlink:href="http://grbio.org/institution/hungarian-natural-history-museum-termeszettudomanyi-muzeum" xlink:type="simple">HNHM</named-content> 11448, <named-content xmlns:xlink="http://www.w3.org/1999/xlink" content-type="dwc:institutional_code" xlink:title="Hungarian Natural History Museum, Budapest, Hungary" xlink:href="http://grbio.org/institution/hungarian-natural-history-museum-termeszettudomanyi-muzeum" xlink:type="simple">HNHM</named-content> 11589, <named-content xmlns:xlink="http://www.w3.org/1999/xlink" content-type="dwc:institutional_code" xlink:title="Hungarian Natural History Museum, Budapest, Hungary" xlink:href="http://grbio.org/institution/hungarian-natural-history-museum-termeszettudomanyi-muzeum" xlink:type="simple">HNHM</named-content> 11491), collected with the holotype; • 2♂ (<abbrev xmlns:xlink="http://www.w3.org/1999/xlink" content-type="institution" xlink:title="Ilia State University, Tbilisi, Georgia" id="ABBRID0E1NAE" xlink:type="simple">ISU</abbrev>; CaBOL-IDs 1018700, 1018701): Georgia: Shida Qartli Region: Gori, path to Tsedisi Fortress, steppe, <named-content xmlns:xlink="http://www.w3.org/1999/xlink" content-type="dwc:verbatimCoordinates" xlink:type="simple"><named-content content-type="geo-json" specific-use="{&#34;type&#34;:&#34;Point&#34;,&#34;coordinates&#34;:[44.098389,41.967389]}" id="NCID0ECOAE" xlink:type="simple">41°58'02.6"N, 44°05'54.2"E</named-content></named-content>, 850 m, 23.10.2021, leg. A. Seropian, N. Bulbulashvili; • 1♂ (<abbrev xmlns:xlink="http://www.w3.org/1999/xlink" content-type="institution" xlink:title="Ilia State University, Tbilisi, Georgia" id="ABBRID0EHOAE" xlink:type="simple">ISU</abbrev>; CaBOL-ID 1009989): Gori, steppe, <named-content xmlns:xlink="http://www.w3.org/1999/xlink" content-type="dwc:verbatimCoordinates" xlink:type="simple"><named-content content-type="geo-json" specific-use="{&#34;type&#34;:&#34;Point&#34;,&#34;coordinates&#34;:[44.101000,41.975306]}" id="NCID0EPOAE" xlink:type="simple">41°58'31.1"N, 44°06'03.6"E</named-content></named-content>, 600 m, 25.09.2024, leg. N. Bulbulashvili; • 1♂ (<abbrev xmlns:xlink="http://www.w3.org/1999/xlink" content-type="institution" xlink:title="Ilia State University, Tbilisi, Georgia" id="ABBRID0EUOAE" xlink:type="simple">ISU</abbrev>; CaBOL-ID 1009988): Tbilisi: Dighomi village, heathland, <named-content xmlns:xlink="http://www.w3.org/1999/xlink" content-type="dwc:verbatimCoordinates" xlink:type="simple"><named-content content-type="geo-json" specific-use="{&#34;type&#34;:&#34;Point&#34;,&#34;coordinates&#34;:[44.703889,41.780500]}" id="NCID0E3OAE" xlink:type="simple">41°46'49.8"N, 44°42'14.0"E</named-content></named-content>, 667 m, 28.09.2024, leg. A. Seropian, N. Bulbulashvili.</p></tp:treatment-sec><tp:treatment-sec sec-type="diagnosis" id="SECID0EBPAE"><title>Diagnosis.</title><p>The new species belongs to the <italic><tp:taxon-name><tp:taxon-name-part taxon-name-part-type="genus" reg="Eresus"/><tp:taxon-name-part taxon-name-part-type="species" reg="sandaliatus">sandaliatus</tp:taxon-name-part></tp:taxon-name></italic> group sensu <xref ref-type="bibr" rid="B29">Zamani et al. (2025)</xref>. In the overall shape of the conductor (Cn) and the general coloration pattern of the body and appendages, it most closely resembles <italic><tp:taxon-name><tp:taxon-name-part taxon-name-part-type="genus" reg="Eresus">E.</tp:taxon-name-part><tp:taxon-name-part taxon-name-part-type="species" reg="kollari">kollari</tp:taxon-name-part></tp:taxon-name></italic> and <italic><tp:taxon-name><tp:taxon-name-part taxon-name-part-type="genus" reg="Eresus">E.</tp:taxon-name-part><tp:taxon-name-part taxon-name-part-type="species" reg="hermani">hermani</tp:taxon-name-part></tp:taxon-name></italic>. It can be distinguished from <italic><tp:taxon-name><tp:taxon-name-part taxon-name-part-type="genus" reg="Eresus">E.</tp:taxon-name-part><tp:taxon-name-part taxon-name-part-type="species" reg="kollari">kollari</tp:taxon-name-part></tp:taxon-name></italic> by its more robust terminal tooth (TT) having a distinct bulge (Figs <xref ref-type="fig" rid="F2">2C, F, I, L</xref>, <xref ref-type="fig" rid="F3">3C, F</xref> cf. <xref ref-type="bibr" rid="B14">Miller et al. 2012</xref>: fig. 43J). From <italic><tp:taxon-name><tp:taxon-name-part taxon-name-part-type="genus" reg="Eresus">E.</tp:taxon-name-part><tp:taxon-name-part taxon-name-part-type="species" reg="hermani">hermani</tp:taxon-name-part></tp:taxon-name></italic>, it differs in the conductor distinctly longer than wide in retrolateral view (<italic>vs.</italic> almost as long as wide; Figs <xref ref-type="fig" rid="F2">2C, F, I, L</xref>, <xref ref-type="fig" rid="F3">3C, F</xref> cf. <xref ref-type="bibr" rid="B7">Kovács et al. 2015</xref>: fig. 3B).</p></tp:treatment-sec><tp:treatment-sec sec-type="description" id="SECID0E2RAE"><title>Description.</title><p><bold><italic>Male</italic></bold> (holotype). Habitus as in Figs <xref ref-type="fig" rid="F1">1B</xref>, <xref ref-type="fig" rid="F2">2D</xref>. Total length 8.21; carapace 4.68 long, 3.21 wide, 2.50 high; abdomen 4.78 long, 3.76 wide. Carapace and chelicerae dark brown, almost black, densely coated with black setae; pars cephalica elevated, covered with black setae; pars thoracica with sparse white setae, margins with few orange setae. Palpal segments without white setae; femur, patella and tibia densely covered with dark setae of black or grey tone. Legs I and II densely coated with black setae, with rings of white setae on proximal and distal joints of segments; legs III and IV coated with red setae coverage; distal end of tibiae and metatarsi with white ring of setae. Abdomen black on sides, anterior part of dorsum and posterior to epigastric fold; dorsum red, with two pairs of large and one pair of small black dots; venter anterior to epigastric fold red; booklung covers with short red setae. Measurements of leg segments: I: 9.02 (2.89, 1.45, 1.51, 1.86, 1.31); II: 7.75 (2.45, 1.37, 1.31, 1.53, 1.09); III: 6.60 (2.19, 1.23, 1.06, 1.30, 0.82); IV: 9.09 (2.82, 1.62, 1.85, 1.72, 1.08).</p><p>Palp as in Fig. <xref ref-type="fig" rid="F2">2A–C</xref>; conductor (Cn) distinctly longer than wide; terminal tooth (TT) well-developed and robust, slightly bulging, subequal to lamella (Lm), with smooth transition to base of conductor in lateral view; lamella &gt;2× longer than high; lamellar groove shallow.</p><p>Variation (<italic>n</italic> = 5). Habitus of paratypes from Armenia as in Fig. <xref ref-type="fig" rid="F1">1A, C</xref>, and from Georgia as in Fig. <xref ref-type="fig" rid="F1">1D–F</xref>. Measurements: total length 8.21–8.92; carapace length 4.68–4.72, width 3.21–3.35. Sparse white setae may be present at black spots around sigilla (Fig. <xref ref-type="fig" rid="F1">1D–F</xref>). Palp of paratypes from Armenia as in Fig. <xref ref-type="fig" rid="F3">3A, B</xref>, and from Georgia as in Figs <xref ref-type="fig" rid="F3">3C–F</xref>, <xref ref-type="fig" rid="F4">4A–L</xref>. Conductor: length/width ratio: 1.2–1.5; very slight shoulder present in some specimens (Figs <xref ref-type="fig" rid="F2">2C</xref>, <xref ref-type="fig" rid="F4">4C, F</xref>); depth of lamellar groove slightly varying (Figs <xref ref-type="fig" rid="F3">3A–F</xref>, <xref ref-type="fig" rid="F4">4C, F, I, L</xref>).</p><p><bold><italic>Female</italic>.</bold> Unknown.</p></tp:treatment-sec><tp:treatment-sec sec-type="habitat" id="SECID0EHUAE"><title>Habitat.</title><p>The specimens were collected under stones and on the ground in warm, dry mountain slopes with sparse vegetation.</p></tp:treatment-sec><tp:treatment-sec sec-type="phenology" id="SECID0EMUAE"><title>Phenology.</title><p>Early to late autumn.</p></tp:treatment-sec><tp:treatment-sec sec-type="distribution" id="SECID0ERUAE"><title>Distribution.</title><p>Known only from the listed localities in Lesser Caucasus Mountains in Armenia and Georgia (Fig. <xref ref-type="fig" rid="F5">5</xref>).</p></tp:treatment-sec><tp:treatment-sec sec-type="etymology" id="SECID0E2UAE"><title>Etymology.</title><p>The specific epithet refers to the distribution of the species in the South Caucasus, also known as Transcaucasia.</p></tp:treatment-sec><tp:treatment-sec><!--Section generated to contain objects referenced in tp:taxon-treatment.--><fig id="F1" position="float" orientation="portrait"><object-id xmlns:xlink="http://www.w3.org/1999/xlink" content-type="doi" xlink:type="simple">10.3897/zookeys.1249.159081.figure1</object-id><object-id xmlns:xlink="http://www.w3.org/1999/xlink" content-type="arpha" xlink:type="simple">C7A40805-5BD8-53E0-AB8F-DDCE65CAAA45</object-id><label>Figure 1.</label><caption><p>Habitus of the male holotype (<bold>B.</bold><abbrev xmlns:xlink="http://www.w3.org/1999/xlink" content-type="institution" xlink:title="Zoological Museum of the University of Turku, Turku, Finland" id="ABBRID0EPHAC" xlink:type="simple">ZMUT</abbrev> 1017, from Armenia) and paratypes (<bold>A, C.</bold><abbrev xmlns:xlink="http://www.w3.org/1999/xlink" content-type="institution" xlink:title="Hungarian Natural History Museum, Budapest, Hungary" id="ABBRID0EWHAC" xlink:type="simple">HNHM</abbrev> 11678 and <abbrev xmlns:xlink="http://www.w3.org/1999/xlink" content-type="institution" xlink:title="Zoological Museum of the University of Turku, Turku, Finland" id="ABBRID0E2HAC" xlink:type="simple">ZMUT</abbrev> 1018, from Armenia; <bold>D–F.</bold><abbrev xmlns:xlink="http://www.w3.org/1999/xlink" content-type="institution" xlink:title="Ilia State University, Tbilisi, Georgia" id="ABBRID0ECIAC" xlink:type="simple">ISU</abbrev>-CaBOL 1009989, 1009988, 1018701, from Georgia) of <italic><tp:taxon-name><tp:taxon-name-part taxon-name-part-type="genus" reg="Eresus">Eresus</tp:taxon-name-part><tp:taxon-name-part taxon-name-part-type="species" reg="transcaucasicus">transcaucasicus</tp:taxon-name-part></tp:taxon-name></italic> sp. nov., dorsal view. Scale bars: 4 mm.</p></caption><graphic xmlns:xlink="http://www.w3.org/1999/xlink" xlink:href="zookeys-1249-001_article-159081__-g001.jpg" position="float" orientation="portrait" xlink:type="simple" id="oo_1393273.jpg"><uri content-type="original_file" xlink:type="simple">https://binary.pensoft.net/fig/1393273</uri></graphic></fig><fig id="F2" position="float" orientation="portrait"><object-id xmlns:xlink="http://www.w3.org/1999/xlink" content-type="doi" xlink:type="simple">10.3897/zookeys.1249.159081.figure2</object-id><object-id xmlns:xlink="http://www.w3.org/1999/xlink" content-type="arpha" xlink:type="simple">B47D5CFB-26B4-5CDA-B732-C5F179CE7B56</object-id><label>Figure 2.</label><caption><p>Palp (<bold>A–C</bold>) and habitus (<bold>D</bold>) of the male holotype (<abbrev xmlns:xlink="http://www.w3.org/1999/xlink" content-type="institution" xlink:title="Zoological Museum of the University of Turku, Turku, Finland" id="ABBRID0EDJAC" xlink:type="simple">ZMUT</abbrev> 1017, from Armenia) of <italic><tp:taxon-name><tp:taxon-name-part taxon-name-part-type="genus" reg="Eresus">Eresus</tp:taxon-name-part><tp:taxon-name-part taxon-name-part-type="species" reg="transcaucasicus">transcaucasicus</tp:taxon-name-part></tp:taxon-name></italic> sp. nov. <bold>A.</bold> Prolateral view; <bold>B.</bold> Ventral view; <bold>C.</bold> Retrolateral view; <bold>D.</bold> Lateral view. Abbreviations: Cn – conductor, Lm – lamella, TT – terminal tooth. Scale bars: 0.4 mm (<bold>A–C</bold>), 4 mm (<bold>D</bold>).</p></caption><graphic xmlns:xlink="http://www.w3.org/1999/xlink" xlink:href="zookeys-1249-001_article-159081__-g002.jpg" position="float" orientation="portrait" xlink:type="simple" id="oo_1393274.jpg"><uri content-type="original_file" xlink:type="simple">https://binary.pensoft.net/fig/1393274</uri></graphic></fig><fig id="F3" position="float" orientation="portrait"><object-id xmlns:xlink="http://www.w3.org/1999/xlink" content-type="doi" xlink:type="simple">10.3897/zookeys.1249.159081.figure3</object-id><object-id xmlns:xlink="http://www.w3.org/1999/xlink" content-type="arpha" xlink:type="simple">2221F59A-8C50-5903-9F2C-6F31CD21A7BE</object-id><label>Figure 3.</label><caption><p>Palps of the male paratypes of <italic><tp:taxon-name><tp:taxon-name-part taxon-name-part-type="genus" reg="Eresus">Eresus</tp:taxon-name-part><tp:taxon-name-part taxon-name-part-type="species" reg="transcaucasicus">transcaucasicus</tp:taxon-name-part></tp:taxon-name></italic> sp. nov., retrolateral view. <bold>A, B.</bold><abbrev xmlns:xlink="http://www.w3.org/1999/xlink" content-type="institution" xlink:title="Hungarian Natural History Museum, Budapest, Hungary" id="ABBRID0EZKAC" xlink:type="simple">HNHM</abbrev> 11448 and <abbrev xmlns:xlink="http://www.w3.org/1999/xlink" content-type="institution" xlink:title="Hungarian Natural History Museum, Budapest, Hungary" id="ABBRID0E5KAC" xlink:type="simple">HNHM</abbrev> 11678, respectively, from Armenia; <bold>C–F.</bold><abbrev xmlns:xlink="http://www.w3.org/1999/xlink" content-type="institution" xlink:title="Ilia State University, Tbilisi, Georgia" id="ABBRID0EFLAC" xlink:type="simple">ISU</abbrev>-CaBOL 1009988, 1009989, 1018701, 1018700, respectively, from Georgia. Scale bars: 0.4 mm.</p></caption><graphic xmlns:xlink="http://www.w3.org/1999/xlink" xlink:href="zookeys-1249-001_article-159081__-g003.jpg" position="float" orientation="portrait" xlink:type="simple" id="oo_1393275.jpg"><uri content-type="original_file" xlink:type="simple">https://binary.pensoft.net/fig/1393275</uri></graphic></fig><fig id="F4" position="float" orientation="portrait"><object-id xmlns:xlink="http://www.w3.org/1999/xlink" content-type="doi" xlink:type="simple">10.3897/zookeys.1249.159081.figure4</object-id><object-id xmlns:xlink="http://www.w3.org/1999/xlink" content-type="arpha" xlink:type="simple">A43CB5CE-1F5B-5C9D-87CC-F363CF9F1257</object-id><label>Figure 4.</label><caption><p>Palps of the male paratypes (<bold>A–C.</bold><abbrev xmlns:xlink="http://www.w3.org/1999/xlink" content-type="institution" xlink:title="Ilia State University, Tbilisi, Georgia" id="ABBRID0EZLAC" xlink:type="simple">ISU</abbrev>-CaBOL 1009988; <bold>D–F.</bold><abbrev xmlns:xlink="http://www.w3.org/1999/xlink" content-type="institution" xlink:title="Ilia State University, Tbilisi, Georgia" id="ABBRID0EAMAC" xlink:type="simple">ISU</abbrev>-CaBOL 1009989; <bold>G–I.</bold><abbrev xmlns:xlink="http://www.w3.org/1999/xlink" content-type="institution" xlink:title="Ilia State University, Tbilisi, Georgia" id="ABBRID0EHMAC" xlink:type="simple">ISU</abbrev>-CaBOL 1018700; <bold>J–L.</bold><abbrev xmlns:xlink="http://www.w3.org/1999/xlink" content-type="institution" xlink:title="Ilia State University, Tbilisi, Georgia" id="ABBRID0EOMAC" xlink:type="simple">ISU</abbrev>-CaBOL 1018701) of <italic><tp:taxon-name><tp:taxon-name-part taxon-name-part-type="genus" reg="Eresus">Eresus</tp:taxon-name-part><tp:taxon-name-part taxon-name-part-type="species" reg="transcaucasicus">transcaucasicus</tp:taxon-name-part></tp:taxon-name></italic> sp. nov. from Georgia. <bold>A–C.</bold> Tibia, cymbium and bulb, prolateral, ventral and retrolateral views; <bold>D, G, J.</bold> Embolic division, prolateral view; <bold>E, H, K.</bold> Same, ventral view; <bold>F, I, L.</bold> Same, retrolateral view. Scale bars: 0.4 mm (<bold>A–C</bold>), 0.1 mm (<bold>D–L</bold>).</p></caption><graphic xmlns:xlink="http://www.w3.org/1999/xlink" xlink:href="zookeys-1249-001_article-159081__-g004.jpg" position="float" orientation="portrait" xlink:type="simple" id="oo_1393276.jpg"><uri content-type="original_file" xlink:type="simple">https://binary.pensoft.net/fig/1393276</uri></graphic></fig><fig id="F5" position="float" orientation="portrait"><object-id xmlns:xlink="http://www.w3.org/1999/xlink" content-type="doi" xlink:type="simple">10.3897/zookeys.1249.159081.figure5</object-id><object-id xmlns:xlink="http://www.w3.org/1999/xlink" content-type="arpha" xlink:type="simple">84EED7F5-9245-5D06-AF2C-41919E2F4AC5</object-id><label>Figure 5.</label><caption><p>Phylogenetic and species delimitation results, based on the COI dataset: the maximum likelihood phylogram, along with the results of various species delimitation methods. Taxon names in bold represent the new species described here. Morphology-based species concepts are indicated by their respective Latin names. Each horizontal bar represents a putative species as inferred by a molecular method. The preferred delimitation results are highlighted in color, others are in grayscale. Different colors correspond to recognized species groups as explained in <xref ref-type="bibr" rid="B29">Zamani et al. (2025)</xref>.</p></caption><graphic xmlns:xlink="http://www.w3.org/1999/xlink" xlink:href="zookeys-1249-001_article-159081__-g005.jpg" position="float" orientation="portrait" xlink:type="simple" id="oo_1393277.jpg"><uri content-type="original_file" xlink:type="simple">https://binary.pensoft.net/fig/1393277</uri></graphic></fig></tp:treatment-sec><ref-list><ref id="B23"><mixed-citation xmlns:xlink="http://www.w3.org/1999/xlink" xlink:type="simple"><person-group><name name-style="western"><surname>Seropian</surname><given-names>A</given-names></name><name name-style="western"><surname>Bulbulashvili</surname><given-names>N</given-names></name><name name-style="western"><surname>Otto</surname><given-names>S</given-names></name><name name-style="western"><surname>Krammer</surname><given-names>HJ</given-names></name><name name-style="western"><surname>Kachlishvili</surname><given-names>N</given-names></name><name name-style="western"><surname>Datunashvili</surname><given-names>A</given-names></name></person-group> (<year>2023</year>) <article-title>Picking pearls from the Silk Road: insights into the spider (<tp:taxon-name><tp:taxon-name-part taxon-name-part-type="class">Arachnida</tp:taxon-name-part></tp:taxon-name>, <tp:taxon-name><tp:taxon-name-part taxon-name-part-type="order">Araneae</tp:taxon-name-part></tp:taxon-name>) diversity in Georgia from the Caucasus barcode of life project. Part II.</article-title><source>Caucasiana</source><volume>2</volume>: <fpage>231</fpage>–<lpage>297</lpage>. [&amp; Suppl.] <ext-link xlink:href="10.3897/caucasiana.2.e110536" ext-link-type="doi" xlink:type="simple">https://doi.org/10.3897/caucasiana.2.e110536</ext-link></mixed-citation></ref><ref id="B29"><mixed-citation xmlns:xlink="http://www.w3.org/1999/xlink" xlink:type="simple"><person-group><name name-style="western"><surname>Zamani</surname><given-names>A</given-names></name><name name-style="western"><surname>Szabó</surname><given-names>K</given-names></name><name name-style="western"><surname>Szűts</surname><given-names>T</given-names></name></person-group> (<year>2025</year>) Persian treasures: integrative taxonomy reveals high species diversity of ladybird spiders (<tp:taxon-name><tp:taxon-name-part taxon-name-part-type="order">Araneae</tp:taxon-name-part></tp:taxon-name>: <tp:taxon-name><tp:taxon-name-part taxon-name-part-type="family">Eresidae</tp:taxon-name-part></tp:taxon-name>: <italic><tp:taxon-name><tp:taxon-name-part taxon-name-part-type="genus">Eresus</tp:taxon-name-part></tp:taxon-name></italic>). Zoological Journal of the Linnean Society 204 (4): zlaf086. <ext-link xlink:href="10.1093/zoolinnean/zlaf086" ext-link-type="doi" xlink:type="simple">https://doi.org/10.1093/zoolinnean/zlaf086</ext-link></mixed-citation></ref><ref id="B14"><mixed-citation xmlns:xlink="http://www.w3.org/1999/xlink" xlink:type="simple"><person-group><name name-style="western"><surname>Miller</surname><given-names>JA</given-names></name><name name-style="western"><surname>Griswold</surname><given-names>CE</given-names></name><name name-style="western"><surname>Scharff</surname><given-names>N</given-names></name><name name-style="western"><surname>Řezáč</surname><given-names>M</given-names></name><name name-style="western"><surname>Szűts</surname><given-names>T</given-names></name><name name-style="western"><surname>Marhabaie</surname><given-names>M</given-names></name></person-group> (<year>2012</year>) <article-title>The velvet spiders: An atlas of the <tp:taxon-name><tp:taxon-name-part taxon-name-part-type="family">Eresidae</tp:taxon-name-part></tp:taxon-name> (<tp:taxon-name><tp:taxon-name-part taxon-name-part-type="class">Arachnida</tp:taxon-name-part></tp:taxon-name>, <tp:taxon-name><tp:taxon-name-part taxon-name-part-type="order">Araneae</tp:taxon-name-part></tp:taxon-name>).</article-title><source>ZooKeys</source><volume>195</volume>: <fpage>1</fpage>–<lpage>144</lpage>. <ext-link xlink:href="10.3897/zookeys.195.2342" ext-link-type="doi" xlink:type="simple">https://doi.org/10.3897/zookeys.195.2342</ext-link></mixed-citation></ref><ref id="B7"><mixed-citation xmlns:xlink="http://www.w3.org/1999/xlink" xlink:type="simple"><person-group><name name-style="western"><surname>Kovács</surname><given-names>G</given-names></name><name name-style="western"><surname>Prazsák</surname><given-names>I</given-names></name><name name-style="western"><surname>Eichardt</surname><given-names>J</given-names></name><name name-style="western"><surname>Vári</surname><given-names>G</given-names></name><name name-style="western"><surname>Gyurkovics</surname><given-names>H</given-names></name></person-group> (<year>2015</year>) <article-title>A new ladybird spider from Hungary (<tp:taxon-name><tp:taxon-name-part taxon-name-part-type="order">Araneae</tp:taxon-name-part></tp:taxon-name>, <tp:taxon-name><tp:taxon-name-part taxon-name-part-type="family">Eresidae</tp:taxon-name-part></tp:taxon-name>).</article-title><source>ZooKeys</source><volume>494</volume>: <fpage>13</fpage>–<lpage>30</lpage>. <ext-link xlink:href="10.3897/zookeys.494.8676" ext-link-type="doi" xlink:type="simple">https://doi.org/10.3897/zookeys.494.8676</ext-link></mixed-citation></ref></ref-list></tp:taxon-treatment>
